# Supplementary material for: Design of a Metasurface-Enhanced Mid-Infrared Biosensor for Fingerprint Signal Enhancement of Staphylococcus aureus Biofilms
Source: Biosensors (Basel). 2026 Jul 22;16(7):397. doi: 10.3390/bios16070397 (PMC13406296; doi:10.3390/bios16070397)
Supplement: Supplementary file 1 [file biosensors-16-00397-s001.zip]

Archive with 1 entries (1 files):
- biosensors-4374401-supplementary.pdf
